# Supplementary material for: Developing an eye-tracking algorithm as a potential tool for early diagnosis of autism spectrum disorder in children
Source: PLoS One. 2017 Nov 30;12(11):e0188826. doi: 10.1371/journal.pone.0188826 (PMC5708820; doi:10.1371/journal.pone.0188826)
Supplement: S1 Table — (XLSX) [file pone.0188826.s001.xlsx]

## Sheet: Sheet1
Patient	ASD Clinical Diagnostic	Sex	Video	N° FRAME	MANUAL CLASSIFICATION	AUTOMATIC CLASSIFICATION
NC04	Negative	M	video1	300	1	1		1: RIGTH ORIENTATION
NC04	Negative	M	video1	315	2	4		2: LEFT ORIENTATION
NC04	Negative	M	video1	330	1	1		3: CENTER
NC04	Negative	M	video1	345	1	1		4: DISTRACTION
NC04	Negative	M	video1	360	1	1
NC04	Negative	M	video1	375	1	1
NC04	Negative	M	video1	390	1	1
NC04	Negative	M	video1	405	2	2
NC04	Negative	M	video1	420	2	2
NC04	Negative	M	video1	435	2	2
NC04	Negative	M	video1	450	1	4
NC04	Negative	M	video1	465	1	1
NC04	Negative	M	video1	480	1	1
NC04	Negative	M	video1	495	1	1
NC04	Negative	M	video1	510	1	1
NC04	Negative	M	video1	525	1	1
NC04	Negative	M	video1	540	1	1
NC04	Negative	M	video1	555	1	1
NC04	Negative	M	video1	570	1	1
NC04	Negative	M	video1	585	1	1
NC04	Negative	M	video1	600	1	1
NC04	Negative	M	video1	615	1	1
NC04	Negative	M	video1	630	1	3
NC04	Negative	M	video1	645	1	1
NC04	Negative	M	video1	660	1	1
NC04	Negative	M	video1	675	1	4
NC04	Negative	M	video1	690	1	4
NC04	Negative	M	video1	705	4	4
NC04	Negative	M	video1	720	2	2
NC04	Negative	M	video1	735	2	2
NC04	Negative	M	video1	750	2	2
NC04	Negative	M	video1	765	4	4
NC04	Negative	M	video1	780	4	4
NC04	Negative	M	video1	795	4	4
NC04	Negative	M	video1	810	4	4
NC04	Negative	M	video1	825	4	4
NC04	Negative	M	video1	840	4	4
NC04	Negative	M	video1	855	4	4
NC04	Negative	M	video1	870	4	4
NC04	Negative	M	video1	885	1	1
NC04	Negative	M	video1	900	2	4
NC04	Negative	M	video1	915	1	3
NC04	Negative	M	video1	930	1	4
NC04	Negative	M	video1	945	1	1
NC04	Negative	M	video1	960	1	3
NC04	Negative	M	video1	975	1	1
NC04	Negative	M	video1	990	1	4
NC04	Negative	M	video1	1005	1	3
NC04	Negative	M	video1	1020	1	1
NC04	Negative	M	video1	1035	1	1
NC04	Negative	M	video1	1050	1	1
NC04	Negative	M	video1	1065	1	1
NC04	Negative	M	video1	1080	1	3
NC04	Negative	M	video1	1095	1	1
NC04	Negative	M	video1	1110	1	1
NC04	Negative	M	video1	1125	2	2
NC04	Negative	M	video1	1140	2	2
NC04	Negative	M	video1	1155	2	2
NC04	Negative	M	video1	1170	4	2
NC04	Negative	M	video1	1185	4	3
NC04	Negative	M	video1	1200	4	3
NC04	Negative	M	video1	1215	4	2
NC04	Negative	M	video1	1230	4	3
NC04	Negative	M	video1	1245	4	2
NC04	Negative	M	video1	1260	2	2
NC04	Negative	M	video1	1275	2	2
NC04	Negative	M	video1	1290	2	2
NC04	Negative	M	video1	1305	2	4
NC04	Negative	M	video1	1320	2	2
NC04	Negative	M	video1	1335	2	3
NC04	Negative	M	video1	1350	2	2
NC04	Negative	M	video1	1365	2	2
NC04	Negative	M	video1	1380	2	2
NC04	Negative	M	video1	1395	2	2
NC04	Negative	M	video1	1410	2	4
NC04	Negative	M	video1	1425	2	2
NC04	Negative	M	video1	1440	2	2
NC04	Negative	M	video1	1455	2	2
NC04	Negative	M	video1	1470	2	2
NC04	Negative	M	video1	1485	2	2
NC04	Negative	M	video1	1500	2	2
NC04	Negative	M	video1	1515	2	2
NC04	Negative	M	video1	1530	2	2
NC04	Negative	M	video1	1545	2	2
NC04	Negative	M	video1	1560	2	2
NC04	Negative	M	video1	1575	2	2
NC04	Negative	M	video1	1590	2	2
NC04	Negative	M	video1	1605	2	4
NC04	Negative	M	video1	1620	2	4
NC04	Negative	M	video1	1635	2	2
NC04	Negative	M	video1	1650	2	4
NC04	Negative	M	video1	1665	2	4
NC04	Negative	M	video1	1680	2	2
NC04	Negative	M	video1	1695	2	2
NC04	Negative	M	video1	1710	2	2
NC04	Negative	M	video1	1725	2	2
NC04	Negative	M	video1	1740	2	2
NC04	Negative	M	video1	1755	2	2
NC04	Negative	M	video1	1770	2	2
NC04	Negative	M	video1	1785	2	2
NC04	Negative	M	video1	1800	2	2
NC04	Negative	M	video2	300	4	3
NC04	Negative	M	video2	315	3	2
NC04	Negative	M	video2	330	3	2
NC04	Negative	M	video2	345	1	1
NC04	Negative	M	video2	360	2	2
NC04	Negative	M	video2	375	2	2
NC04	Negative	M	video2	390	2	2
NC04	Negative	M	video2	405	1	1
NC04	Negative	M	video2	420	1	3
NC04	Negative	M	video2	435	4	2
NC04	Negative	M	video2	450	4	2
NC04	Negative	M	video2	465	4	2
NC04	Negative	M	video2	480	4	2
NC04	Negative	M	video2	495	4	2
NC04	Negative	M	video2	510	4	1
NC04	Negative	M	video2	525	4	4
NC04	Negative	M	video2	540	4	1
NC04	Negative	M	video2	555	2	2
NC04	Negative	M	video2	570	1	1
NC04	Negative	M	video2	585	1	3
NC04	Negative	M	video2	600	1	1
NC04	Negative	M	video2	615	1	3
NC04	Negative	M	video2	630	1	1
NC04	Negative	M	video2	645	1	1
NC04	Negative	M	video2	660	1	1
NC04	Negative	M	video2	675	1	1
NC04	Negative	M	video2	690	1	1
NC04	Negative	M	video2	705	1	1
NC04	Negative	M	video2	720	1	3
NC04	Negative	M	video2	735	1	1
NC04	Negative	M	video2	750	2	2
NC04	Negative	M	video2	765	2	2
NC04	Negative	M	video2	780	2	2
NC04	Negative	M	video2	795	3	2
NC04	Negative	M	video2	810	4	4
NC04	Negative	M	video2	825	4	4
NC04	Negative	M	video2	840	4	4
NC04	Negative	M	video2	855	4	4
NC04	Negative	M	video2	870	2	2
NC04	Negative	M	video2	885	1	1
NC04	Negative	M	video2	900	1	1
NC04	Negative	M	video2	915	1	1
NC04	Negative	M	video2	930	1	1
NC04	Negative	M	video2	945	1	1
NC04	Negative	M	video2	960	1	1
NC04	Negative	M	video2	975	3	3
NC04	Negative	M	video2	990	2	2
NC04	Negative	M	video2	1005	1	4
NC04	Negative	M	video2	1020	1	1
NC04	Negative	M	video2	1035	1	1
NC04	Negative	M	video2	1050	1	4
NC04	Negative	M	video2	1065	1	1
NC04	Negative	M	video2	1080	2	4
NC04	Negative	M	video2	1095	2	2
NC04	Negative	M	video2	1110	2	2
NC04	Negative	M	video2	1125	2	4
NC04	Negative	M	video2	1140	2	4
NC04	Negative	M	video2	1155	2	2
NC04	Negative	M	video2	1170	2	4
NC04	Negative	M	video2	1185	2	4
NC04	Negative	M	video2	1200	2	4
NC04	Negative	M	video2	1215	2	4
NC04	Negative	M	video2	1230	2	4
NC04	Negative	M	video2	1245	2	2
NC04	Negative	M	video2	1260	2	4
NC04	Negative	M	video2	1275	2	4
NC04	Negative	M	video2	1290	2	4
NC04	Negative	M	video2	1305	2	2
NC04	Negative	M	video2	1320	2	2
NC04	Negative	M	video2	1335	2	2
NC04	Negative	M	video2	1350	2	4
NC04	Negative	M	video2	1365	2	4
NC04	Negative	M	video2	1380	2	4
NC04	Negative	M	video2	1395	2	2
NC04	Negative	M	video2	1410	2	2
NC04	Negative	M	video2	1425	2	2
NC04	Negative	M	video2	1440	2	2
NC04	Negative	M	video2	1455	2	4
NC04	Negative	M	video2	1470	2	2
NC04	Negative	M	video2	1485	2	4
NC04	Negative	M	video2	1500	2	2
NC04	Negative	M	video2	1515	2	2
NC04	Negative	M	video2	1530	2	2
NC04	Negative	M	video2	1545	2	2
NC04	Negative	M	video2	1560	2	4
NC04	Negative	M	video2	1575	2	2
NC04	Negative	M	video2	1590	2	2
NC04	Negative	M	video2	1605	2	2
NC04	Negative	M	video2	1620	2	2
NC04	Negative	M	video2	1635	2	4
NC04	Negative	M	video2	1650	2	4
NC04	Negative	M	video2	1665	1	1
NC04	Negative	M	video2	1680	1	1
NC04	Negative	M	video2	1695	2	2
NC04	Negative	M	video2	1710	2	4
NC04	Negative	M	video2	1725	2	4
NC04	Negative	M	video2	1740	2	4
NC04	Negative	M	video2	1755	2	2
NC04	Negative	M	video2	1770	3	4
NC04	Negative	M	video2	1785	3	4
NC04	Negative	M	video2	1800	2	2
NC04	Negative	M	video3	300	3	2
NC04	Negative	M	video3	315	1	4
NC04	Negative	M	video3	330	1	4
NC04	Negative	M	video3	345	1	4
NC04	Negative	M	video3	360	1	4
NC04	Negative	M	video3	375	2	2
NC04	Negative	M	video3	390	2	4
NC04	Negative	M	video3	405	2	4
NC04	Negative	M	video3	420	1	4
NC04	Negative	M	video3	435	4	4
NC04	Negative	M	video3	450	4	4
NC04	Negative	M	video3	465	4	4
NC04	Negative	M	video3	480	4	4
NC04	Negative	M	video3	495	4	4
NC04	Negative	M	video3	510	2	4
NC04	Negative	M	video3	525	2	4
NC04	Negative	M	video3	540	2	2
NC04	Negative	M	video3	555	4	4
NC04	Negative	M	video3	570	4	4
NC04	Negative	M	video3	585	4	4
NC04	Negative	M	video3	600	4	4
NC04	Negative	M	video3	615	4	4
NC04	Negative	M	video3	630	4	4
NC04	Negative	M	video3	645	4	4
NC04	Negative	M	video3	660	4	4
NC04	Negative	M	video3	675	4	4
NC04	Negative	M	video3	690	4	4
NC04	Negative	M	video3	705	4	4
NC04	Negative	M	video3	720	4	4
NC04	Negative	M	video3	735	4	4
NC04	Negative	M	video3	750	1	4
NC04	Negative	M	video3	765	2	2
NC04	Negative	M	video3	780	2	2
NC04	Negative	M	video3	795	1	3
NC04	Negative	M	video3	810	1	2
NC04	Negative	M	video3	825	1	1
NC04	Negative	M	video3	840	1	1
NC04	Negative	M	video3	855	1	4
NC04	Negative	M	video3	870	1	1
NC04	Negative	M	video3	885	1	4
NC04	Negative	M	video3	900	1	3
NC04	Negative	M	video3	915	1	1
NC04	Negative	M	video3	930	1	1
NC04	Negative	M	video3	945	1	1
NC04	Negative	M	video3	960	1	1
NC04	Negative	M	video3	975	1	4
NC04	Negative	M	video3	990	1	1
NC04	Negative	M	video3	1005	1	4
NC04	Negative	M	video3	1020	2	2
NC04	Negative	M	video3	1035	1	4
NC04	Negative	M	video3	1050	2	3
NC04	Negative	M	video3	1065	2	4
NC04	Negative	M	video3	1080	2	4
NC04	Negative	M	video3	1095	2	4
NC04	Negative	M	video3	1110	2	2
NC04	Negative	M	video3	1125	2	2
NC04	Negative	M	video3	1140	2	4
NC04	Negative	M	video3	1155	2	2
NC04	Negative	M	video3	1170	1	3
NC04	Negative	M	video3	1185	2	2
NC04	Negative	M	video3	1200	2	2
NC04	Negative	M	video3	1215	2	2
NC04	Negative	M	video3	1230	2	2
NC04	Negative	M	video3	1245	2	2
NC04	Negative	M	video3	1260	1	3
NC04	Negative	M	video3	1275	1	2
NC04	Negative	M	video3	1290	2	2
NC04	Negative	M	video3	1305	2	4
NC04	Negative	M	video3	1320	2	4
NC04	Negative	M	video3	1335	2	4
NC04	Negative	M	video3	1350	2	2
NC04	Negative	M	video3	1365	2	4
NC04	Negative	M	video3	1380	2	4
NC04	Negative	M	video3	1395	2	2
NC04	Negative	M	video3	1410	2	2
NC04	Negative	M	video3	1425	2	2
NC04	Negative	M	video3	1440	4	4
NC04	Negative	M	video3	1455	2	2
NC04	Negative	M	video3	1470	2	4
NC04	Negative	M	video3	1485	2	2
NC04	Negative	M	video3	1500	2	4
NC04	Negative	M	video3	1515	2	4
NC04	Negative	M	video3	1530	2	4
NC04	Negative	M	video3	1545	2	4
NC04	Negative	M	video3	1560	2	4
NC04	Negative	M	video3	1575	2	4
NC04	Negative	M	video3	1590	2	3
NC04	Negative	M	video3	1605	2	4
NC04	Negative	M	video3	1620	2	4
NC04	Negative	M	video3	1635	2	2
NC04	Negative	M	video3	1650	2	2
NC04	Negative	M	video3	1665	2	4
NC04	Negative	M	video3	1680	2	4
NC04	Negative	M	video3	1695	2	4
NC04	Negative	M	video3	1710	2	4
NC04	Negative	M	video3	1725	2	2
NC04	Negative	M	video3	1740	2	2
NC04	Negative	M	video3	1755	4	4
NC04	Negative	M	video3	1770	4	4
NC04	Negative	M	video3	1785	4	4
NC04	Negative	M	video4	300	2	2
NC04	Negative	M	video4	315	1	4
NC04	Negative	M	video4	330	1	3
NC04	Negative	M	video4	345	1	3
NC04	Negative	M	video4	360	1	2
NC04	Negative	M	video4	375	1	4
NC04	Negative	M	video4	390	4	4
NC04	Negative	M	video4	405	2	4
NC04	Negative	M	video4	420	1	4
NC04	Negative	M	video4	435	1	4
NC04	Negative	M	video4	450	1	4
NC04	Negative	M	video4	465	2	2
NC04	Negative	M	video4	480	2	4
NC04	Negative	M	video4	495	2	2
NC04	Negative	M	video4	510	2	2
NC04	Negative	M	video4	525	1	4
NC04	Negative	M	video4	540	1	4
NC04	Negative	M	video4	555	1	4
NC04	Negative	M	video4	570	1	4
NC04	Negative	M	video4	585	1	1
NC04	Negative	M	video4	600	4	4
NC04	Negative	M	video4	615	4	4
NC04	Negative	M	video4	630	4	4
NC04	Negative	M	video4	645	4	4
NC04	Negative	M	video4	660	4	4
NC04	Negative	M	video4	675	4	4
NC04	Negative	M	video4	690	4	4
NC04	Negative	M	video4	705	4	4
NC04	Negative	M	video4	720	2	4
NC04	Negative	M	video4	735	2	4
NC04	Negative	M	video4	750	2	2
NC04	Negative	M	video4	765	2	2
NC04	Negative	M	video4	780	2	2
NC04	Negative	M	video4	795	2	2
NC04	Negative	M	video4	810	2	4
NC04	Negative	M	video4	825	2	4
NC04	Negative	M	video4	840	2	2
NC04	Negative	M	video4	855	2	2
NC04	Negative	M	video4	870	2	2
NC04	Negative	M	video4	885	2	2
NC04	Negative	M	video4	900	4	4
NC04	Negative	M	video4	915	4	4
NC04	Negative	M	video4	930	4	4
NC04	Negative	M	video4	945	4	4
NC04	Negative	M	video4	960	4	4
NC04	Negative	M	video4	975	4	4
NC04	Negative	M	video4	990	4	4
NC04	Negative	M	video4	1005	4	4
NC04	Negative	M	video4	1020	4	4
NC04	Negative	M	video4	1035	4	4
NC04	Negative	M	video4	1050	4	4
NC04	Negative	M	video4	1065	4	4
NC04	Negative	M	video4	1080	4	4
NC04	Negative	M	video4	1095	4	4
NC04	Negative	M	video4	1110	4	4
NC04	Negative	M	video4	1125	4	4
NC04	Negative	M	video4	1140	4	4
NC04	Negative	M	video4	1155	4	4
NC04	Negative	M	video4	1170	4	4
NC04	Negative	M	video4	1185	4	4
NC04	Negative	M	video4	1200	2	2
NC04	Negative	M	video4	1215	2	4
NC04	Negative	M	video4	1230	1	1
NC04	Negative	M	video4	1245	1	1
NC04	Negative	M	video4	1260	2	2
NC04	Negative	M	video4	1275	2	2
NC04	Negative	M	video4	1290	1	1
NC04	Negative	M	video4	1305	1	1
NC04	Negative	M	video4	1320	1	1
NC04	Negative	M	video4	1335	2	2
NC04	Negative	M	video4	1350	2	2
NC04	Negative	M	video4	1365	2	4
NC04	Negative	M	video4	1380	2	2
NC04	Negative	M	video4	1395	2	2
NC04	Negative	M	video4	1410	2	4
NC04	Negative	M	video4	1425	4	4
NC04	Negative	M	video4	1440	4	4
NC04	Negative	M	video4	1455	4	4
NC04	Negative	M	video4	1470	4	4
NC04	Negative	M	video4	1485	4	4
NC04	Negative	M	video4	1500	4	4
NC04	Negative	M	video4	1515	4	4
NC04	Negative	M	video4	1530	4	4
NC04	Negative	M	video4	1545	4	2
NC04	Negative	M	video4	1560	2	4
NC04	Negative	M	video4	1575	2	4
NC04	Negative	M	video4	1590	1	4
NC04	Negative	M	video4	1605	1	1
NC04	Negative	M	video4	1620	1	1
NC04	Negative	M	video4	1635	1	4
NC04	Negative	M	video4	1650	1	4
NC04	Negative	M	video4	1665	1	4
NC04	Negative	M	video4	1680	1	1
NC04	Negative	M	video4	1695	1	1
NC04	Negative	M	video4	1710	1	1
NC04	Negative	M	video4	1725	1	4
NC04	Negative	M	video4	1740	1	4
NC04	Negative	M	video4	1755	1	4
NC04	Negative	M	video4	1770	1	4
NC04	Negative	M	video5	300	2	2
NC04	Negative	M	video5	315	1	4
NC04	Negative	M	video5	330	1	1
NC04	Negative	M	video5	345	1	1
NC04	Negative	M	video5	360	4	4
NC04	Negative	M	video5	375	1	1
NC04	Negative	M	video5	390	1	1
NC04	Negative	M	video5	405	1	4
NC04	Negative	M	video5	420	1	4
NC04	Negative	M	video5	435	1	4
NC04	Negative	M	video5	450	1	4
NC04	Negative	M	video5	465	1	4
NC04	Negative	M	video5	480	1	4
NC04	Negative	M	video5	495	1	4
NC04	Negative	M	video5	510	1	4
NC04	Negative	M	video5	525	2	4
NC04	Negative	M	video5	540	2	4
NC04	Negative	M	video5	555	2	2
NC04	Negative	M	video5	570	1	1
NC04	Negative	M	video5	585	1	1
NC04	Negative	M	video5	600	1	4
NC04	Negative	M	video5	615	4	4
NC04	Negative	M	video5	630	4	4
NC04	Negative	M	video5	645	4	4
NC04	Negative	M	video5	660	4	4
NC04	Negative	M	video5	675	4	4
NC04	Negative	M	video5	690	2	4
NC04	Negative	M	video5	705	2	2
NC04	Negative	M	video5	720	2	2
NC04	Negative	M	video5	735	1	4
NC04	Negative	M	video5	750	1	1
NC04	Negative	M	video5	765	1	4
NC04	Negative	M	video5	780	1	4
NC04	Negative	M	video5	795	1	1
NC04	Negative	M	video5	810	1	1
NC04	Negative	M	video5	825	2	4
NC04	Negative	M	video5	840	1	4
NC04	Negative	M	video5	855	1	4
NC04	Negative	M	video5	870	1	4
NC04	Negative	M	video5	885	1	4
NC04	Negative	M	video5	900	1	4
NC04	Negative	M	video5	915	4	4
NC04	Negative	M	video5	930	4	4
NC04	Negative	M	video5	945	4	4
NC04	Negative	M	video5	960	4	4
NC04	Negative	M	video5	975	4	4
NC04	Negative	M	video5	990	4	4
NC04	Negative	M	video5	1005	4	4
NC04	Negative	M	video5	1020	1	4
NC04	Negative	M	video5	1035	1	2
NC04	Negative	M	video5	1050	1	1
NC04	Negative	M	video5	1065	1	4
NC04	Negative	M	video5	1080	1	3
NC04	Negative	M	video5	1095	1	1
NC04	Negative	M	video5	1110	1	3
NC04	Negative	M	video5	1125	1	1
NC04	Negative	M	video5	1140	1	4
NC04	Negative	M	video5	1155	1	4
NC04	Negative	M	video5	1170	2	2
NC04	Negative	M	video5	1185	2	2
NC04	Negative	M	video5	1200	2	2
NC04	Negative	M	video5	1215	2	4
NC04	Negative	M	video5	1230	2	4
NC04	Negative	M	video5	1245	2	4
NC04	Negative	M	video5	1260	1	4
NC04	Negative	M	video5	1275	2	4
NC04	Negative	M	video5	1290	2	4
NC04	Negative	M	video5	1305	2	4
NC04	Negative	M	video5	1320	2	1
NC04	Negative	M	video5	1335	2	4
NC04	Negative	M	video5	1350	2	3
NC04	Negative	M	video5	1365	2	2
NC04	Negative	M	video5	1380	2	2
NC04	Negative	M	video5	1395	2	2
NC04	Negative	M	video5	1410	2	3
NC04	Negative	M	video5	1425	2	2
NC04	Negative	M	video5	1440	2	2
NC04	Negative	M	video5	1455	2	2
NC04	Negative	M	video5	1470	2	2
NC04	Negative	M	video5	1485	2	2
NC04	Negative	M	video5	1500	2	3
NC04	Negative	M	video5	1515	2	2
NC04	Negative	M	video5	1530	2	2
NC04	Negative	M	video5	1545	2	2
NC04	Negative	M	video5	1560	2	2
NC04	Negative	M	video5	1575	2	2
NC04	Negative	M	video5	1590	2	2
NC04	Negative	M	video5	1605	2	2
NCA3	Positive	M	video1	300	2	4
NCA3	Positive	M	video1	315	1	4
NCA3	Positive	M	video1	330	2	4
NCA3	Positive	M	video1	345	2	4
NCA3	Positive	M	video1	360	2	4
NCA3	Positive	M	video1	375	2	4
NCA3	Positive	M	video1	390	2	4
NCA3	Positive	M	video1	405	2	4
NCA3	Positive	M	video1	420	2	4
NCA3	Positive	M	video1	435	2	4
NCA3	Positive	M	video1	450	1	4
NCA3	Positive	M	video1	465	2	4
NCA3	Positive	M	video1	480	1	4
NCA3	Positive	M	video1	495	1	4
NCA3	Positive	M	video1	510	2	4
NCA3	Positive	M	video1	525	2	4
NCA3	Positive	M	video1	540	2	4
NCA3	Positive	M	video1	555	4	4
NCA3	Positive	M	video1	570	4	4
NCA3	Positive	M	video1	585	4	4
NCA3	Positive	M	video1	600	4	4
NCA3	Positive	M	video1	615	4	4
NCA3	Positive	M	video1	630	4	4
NCA3	Positive	M	video1	645	4	4
NCA3	Positive	M	video1	660	4	4
NCA3	Positive	M	video1	675	4	4
NCA3	Positive	M	video1	690	4	4
NCA3	Positive	M	video1	705	4	4
NCA3	Positive	M	video1	720	4	4
NCA3	Positive	M	video1	735	4	4
NCA3	Positive	M	video1	750	1	3
NCA3	Positive	M	video1	765	1	4
NCA3	Positive	M	video1	780	1	4
NCA3	Positive	M	video1	795	4	4
NCA3	Positive	M	video1	810	4	4
NCA3	Positive	M	video1	825	4	4
NCA3	Positive	M	video1	840	4	4
NCA3	Positive	M	video1	855	4	4
NCA3	Positive	M	video1	870	4	4
NCA3	Positive	M	video1	885	4	4
NCA3	Positive	M	video1	900	4	4
NCA3	Positive	M	video1	915	4	4
NCA3	Positive	M	video1	930	4	4
NCA3	Positive	M	video1	945	4	4
NCA3	Positive	M	video1	960	4	4
NCA3	Positive	M	video1	975	4	4
NCA3	Positive	M	video1	990	4	4
NCA3	Positive	M	video1	1005	4	4
NCA3	Positive	M	video1	1020	4	4
NCA3	Positive	M	video1	1035	4	4
NCA3	Positive	M	video1	1050	4	4
NCA3	Positive	M	video1	1065	4	4
NCA3	Positive	M	video1	1080	4	4
NCA3	Positive	M	video1	1095	4	4
NCA3	Positive	M	video1	1110	4	4
NCA3	Positive	M	video1	1125	4	4
NCA3	Positive	M	video1	1140	4	4
NCA3	Positive	M	video1	1155	4	4
NCA3	Positive	M	video1	1170	4	4
NCA3	Positive	M	video1	1185	4	4
NCA3	Positive	M	video1	1200	4	4
NCA3	Positive	M	video1	1215	4	4
NCA3	Positive	M	video1	1230	4	4
NCA3	Positive	M	video1	1245	4	4
NCA3	Positive	M	video1	1260	4	4
NCA3	Positive	M	video1	1275	4	4
NCA3	Positive	M	video1	1290	4	4
NCA3	Positive	M	video1	1305	4	4
NCA3	Positive	M	video1	1320	4	4
NCA3	Positive	M	video1	1335	4	4
NCA3	Positive	M	video1	1350	4	4
NCA3	Positive	M	video1	1365	4	4
NCA3	Positive	M	video1	1380	4	4
NCA3	Positive	M	video1	1395	4	4
NCA3	Positive	M	video1	1410	4	4
NCA3	Positive	M	video1	1425	4	4
NCA3	Positive	M	video1	1440	4	4
NCA3	Positive	M	video1	1455	4	4
NCA3	Positive	M	video1	1470	4	4
NCA3	Positive	M	video1	1485	4	4
NCA3	Positive	M	video1	1500	4	4
NCA3	Positive	M	video1	1515	4	4
NCA3	Positive	M	video1	1530	4	4
NCA3	Positive	M	video1	1545	4	4
NCA3	Positive	M	video1	1560	4	4
NCA3	Positive	M	video1	1575	4	4
NCA3	Positive	M	video1	1590	4	4
NCA3	Positive	M	video1	1605	4	4
NCA3	Positive	M	video1	1620	4	4
NCA3	Positive	M	video1	1635	4	4
NCA3	Positive	M	video1	1650	4	4
NCA3	Positive	M	video1	1665	4	4
NCA3	Positive	M	video1	1680	4	4
NCA3	Positive	M	video1	1695	4	4
NCA3	Positive	M	video1	1710	2	4
NCA3	Positive	M	video1	1725	4	4
NCA3	Positive	M	video1	1740	1	4
NCA3	Positive	M	video1	1755	1	4
NCA3	Positive	M	video2	300	3	1
NCA3	Positive	M	video2	315	2	4
NCA3	Positive	M	video2	330	3	3
NCA3	Positive	M	video2	345	2	2
NCA3	Positive	M	video2	360	2	4
NCA3	Positive	M	video2	375	2	4
NCA3	Positive	M	video2	390	2	2
NCA3	Positive	M	video2	405	2	4
NCA3	Positive	M	video2	420	2	2
NCA3	Positive	M	video2	435	2	2
NCA3	Positive	M	video2	450	2	4
NCA3	Positive	M	video2	465	2	2
NCA3	Positive	M	video2	480	2	4
NCA3	Positive	M	video2	495	2	4
NCA3	Positive	M	video2	510	1	3
NCA3	Positive	M	video2	525	1	1
NCA3	Positive	M	video2	540	1	1
NCA3	Positive	M	video2	555	2	4
NCA3	Positive	M	video2	570	2	4
NCA3	Positive	M	video2	585	2	4
NCA3	Positive	M	video2	600	2	4
NCA3	Positive	M	video2	615	3	1
NCA3	Positive	M	video2	630	3	2
NCA3	Positive	M	video2	645	3	2
NCA3	Positive	M	video2	660	3	2
NCA3	Positive	M	video2	675	2	2
NCA3	Positive	M	video2	690	2	4
NCA3	Positive	M	video2	705	2	4
NCA3	Positive	M	video2	720	2	2
NCA3	Positive	M	video2	735	2	2
NCA3	Positive	M	video2	750	2	2
NCA3	Positive	M	video2	765	2	2
NCA3	Positive	M	video2	780	2	2
NCA3	Positive	M	video2	795	2	2
NCA3	Positive	M	video2	810	2	2
NCA3	Positive	M	video2	825	2	4
NCA3	Positive	M	video2	840	2	4
NCA3	Positive	M	video2	855	2	4
NCA3	Positive	M	video2	870	2	2
NCA3	Positive	M	video2	885	2	2
NCA3	Positive	M	video2	900	2	4
NCA3	Positive	M	video2	915	2	4
NCA3	Positive	M	video2	930	2	4
NCA3	Positive	M	video2	945	2	2
NCA3	Positive	M	video2	960	2	4
NCA3	Positive	M	video2	975	2	4
NCA3	Positive	M	video2	990	2	4
NCA3	Positive	M	video2	1005	2	4
NCA3	Positive	M	video2	1020	2	4
NCA3	Positive	M	video2	1035	2	4
NCA3	Positive	M	video2	1050	2	4
NCA3	Positive	M	video2	1065	2	4
NCA3	Positive	M	video2	1080	2	4
NCA3	Positive	M	video2	1095	2	4
NCA3	Positive	M	video2	1110	2	2
NCA3	Positive	M	video2	1125	2	4
NCA3	Positive	M	video2	1140	2	4
NCA3	Positive	M	video2	1155	2	2
NCA3	Positive	M	video2	1170	2	4
NCA3	Positive	M	video2	1185	2	4
NCA3	Positive	M	video2	1200	2	4
NCA3	Positive	M	video2	1215	2	4
NCA3	Positive	M	video2	1230	2	4
NCA3	Positive	M	video2	1245	2	4
NCA3	Positive	M	video2	1260	2	4
NCA3	Positive	M	video2	1275	2	4
NCA3	Positive	M	video2	1290	2	4
NCA3	Positive	M	video2	1305	2	4
NCA3	Positive	M	video2	1320	2	4
NCA3	Positive	M	video2	1335	2	4
NCA3	Positive	M	video2	1350	2	4
NCA3	Positive	M	video2	1365	2	4
NCA3	Positive	M	video2	1380	2	4
NCA3	Positive	M	video2	1395	2	4
NCA3	Positive	M	video2	1410	2	2
NCA3	Positive	M	video2	1425	2	2
NCA3	Positive	M	video2	1440	2	2
NCA3	Positive	M	video2	1455	2	3
NCA3	Positive	M	video2	1470	2	4
NCA3	Positive	M	video2	1485	2	4
NCA3	Positive	M	video2	1500	2	4
NCA3	Positive	M	video2	1515	2	4
NCA3	Positive	M	video2	1530	2	2
NCA3	Positive	M	video2	1545	2	4
NCA3	Positive	M	video2	1560	1	4
NCA3	Positive	M	video2	1575	2	3
NCA3	Positive	M	video2	1590	2	4
NCA3	Positive	M	video2	1605	2	2
NCA3	Positive	M	video2	1620	2	4
NCA3	Positive	M	video2	1635	2	4
NCA3	Positive	M	video2	1650	2	2
NCA3	Positive	M	video2	1665	2	2
NCA3	Positive	M	video2	1680	2	4
NCA3	Positive	M	video2	1695	2	4
NCA3	Positive	M	video2	1710	2	2
NCA3	Positive	M	video2	1725	2	2
NCA3	Positive	M	video2	1740	2	4
NCA3	Positive	M	video2	1755	2	4
NCA3	Positive	M	video2	1770	2	4
NCA3	Positive	M	video2	1785	2	4
NCA3	Positive	M	video2	1800	2	4
NCA3	Positive	M	video2	1815	2	2
NCA3	Positive	M	video2	1830	2	4
NCA3	Positive	M	video3	300	4	4
NCA3	Positive	M	video3	315	2	3
NCA3	Positive	M	video3	330	2	3
NCA3	Positive	M	video3	345	1	1
NCA3	Positive	M	video3	360	1	1
NCA3	Positive	M	video3	375	4	4
NCA3	Positive	M	video3	390	4	2
NCA3	Positive	M	video3	405	4	2
NCA3	Positive	M	video3	420	4	2
NCA3	Positive	M	video3	435	4	4
NCA3	Positive	M	video3	450	4	2
NCA3	Positive	M	video3	465	4	2
NCA3	Positive	M	video3	480	4	2
NCA3	Positive	M	video3	495	4	2
NCA3	Positive	M	video3	510	4	2
NCA3	Positive	M	video3	525	4	2
NCA3	Positive	M	video3	540	4	2
NCA3	Positive	M	video3	555	2	3
NCA3	Positive	M	video3	570	4	1
NCA3	Positive	M	video3	585	4	4
NCA3	Positive	M	video3	600	1	1
NCA3	Positive	M	video3	615	2	3
NCA3	Positive	M	video3	630	1	1
NCA3	Positive	M	video3	645	2	2
NCA3	Positive	M	video3	660	4	4
NCA3	Positive	M	video3	675	4	4
NCA3	Positive	M	video3	690	4	2
NCA3	Positive	M	video3	705	4	4
NCA3	Positive	M	video3	720	4	2
NCA3	Positive	M	video3	735	4	4
NCA3	Positive	M	video3	750	4	4
NCA3	Positive	M	video3	765	4	3
NCA3	Positive	M	video3	780	4	4
NCA3	Positive	M	video3	795	4	4
NCA3	Positive	M	video3	810	4	4
NCA3	Positive	M	video3	825	4	4
NCA3	Positive	M	video3	840	4	4
NCA3	Positive	M	video3	855	4	4
NCA3	Positive	M	video3	870	4	4
NCA3	Positive	M	video3	885	4	4
NCA3	Positive	M	video3	900	4	4
NCA3	Positive	M	video3	915	4	4
NCA3	Positive	M	video3	930	4	4
NCA3	Positive	M	video3	945	4	4
NCA3	Positive	M	video3	960	4	4
NCA3	Positive	M	video3	975	4	4
NCA3	Positive	M	video3	990	4	4
NCA3	Positive	M	video3	1005	4	4
NCA3	Positive	M	video3	1020	4	4
NCA3	Positive	M	video3	1035	4	4
NCA3	Positive	M	video3	1050	4	4
NCA3	Positive	M	video3	1065	4	4
NCA3	Positive	M	video3	1080	4	4
NCA3	Positive	M	video3	1095	4	4
NCA3	Positive	M	video3	1110	4	4
NCA3	Positive	M	video3	1125	4	4
NCA3	Positive	M	video3	1140	4	4
NCA3	Positive	M	video3	1155	4	4
NCA3	Positive	M	video3	1170	4	4
NCA3	Positive	M	video3	1185	4	4
NCA3	Positive	M	video3	1200	4	4
NCA3	Positive	M	video3	1215	4	4
NCA3	Positive	M	video3	1230	4	4
NCA3	Positive	M	video3	1245	4	4
NCA3	Positive	M	video3	1260	4	4
NCA3	Positive	M	video3	1275	4	4
NCA3	Positive	M	video3	1290	4	4
NCA3	Positive	M	video3	1305	4	4
NCA3	Positive	M	video3	1320	4	4
NCA3	Positive	M	video3	1335	4	4
NCA3	Positive	M	video3	1350	4	4
NCA3	Positive	M	video3	1365	4	4
NCA3	Positive	M	video3	1380	4	4
NCA3	Positive	M	video3	1395	4	4
NCA3	Positive	M	video3	1410	4	4
NCA3	Positive	M	video3	1425	4	4
NCA3	Positive	M	video3	1440	4	4
NCA3	Positive	M	video3	1455	4	4
NCA3	Positive	M	video3	1470	4	4
NCA3	Positive	M	video3	1485	4	4
NCA3	Positive	M	video3	1500	4	4
NCA3	Positive	M	video3	1515	4	4
NCA3	Positive	M	video3	1530	4	4
NCA6	Positive	M	video1	300	2	4
NCA6	Positive	M	video1	315	2	4
NCA6	Positive	M	video1	330	1	4
NCA6	Positive	M	video1	345	1	4
NCA6	Positive	M	video1	360	1	4
NCA6	Positive	M	video1	375	2	4
NCA6	Positive	M	video1	390	2	4
NCA6	Positive	M	video1	405	2	4
NCA6	Positive	M	video1	420	2	4
NCA6	Positive	M	video1	435	2	2
NCA6	Positive	M	video1	450	2	2
NCA6	Positive	M	video1	465	2	2
NCA6	Positive	M	video1	480	2	2
NCA6	Positive	M	video1	495	4	4
NCA6	Positive	M	video1	510	4	4
NCA6	Positive	M	video1	525	2	4
NCA6	Positive	M	video1	540	2	4
NCA6	Positive	M	video1	555	2	3
NCA6	Positive	M	video1	570	2	4
NCA6	Positive	M	video1	585	2	3
NCA6	Positive	M	video1	600	2	4
NCA6	Positive	M	video1	615	2	4
NCA6	Positive	M	video1	630	2	2
NCA6	Positive	M	video1	645	2	2
NCA6	Positive	M	video1	660	2	2
NCA6	Positive	M	video1	675	2	2
NCA6	Positive	M	video1	690	2	2
NCA6	Positive	M	video1	705	4	4
NCA6	Positive	M	video1	720	2	1
NCA6	Positive	M	video1	735	2	2
NCA6	Positive	M	video1	750	2	2
NCA6	Positive	M	video1	765	2	2
NCA6	Positive	M	video1	780	2	2
NCA6	Positive	M	video1	795	2	2
NCA6	Positive	M	video1	810	2	2
NCA6	Positive	M	video1	825	2	2
NCA6	Positive	M	video1	840	2	2
NCA6	Positive	M	video1	855	2	2
NCA6	Positive	M	video1	870	2	2
NCA6	Positive	M	video1	885	2	2
NCA6	Positive	M	video1	900	2	2
NCA6	Positive	M	video1	915	2	4
NCA6	Positive	M	video1	930	2	2
NCA6	Positive	M	video1	945	4	3
NCA6	Positive	M	video1	960	1	4
NCA6	Positive	M	video1	975	1	4
NCA6	Positive	M	video1	990	2	2
NCA6	Positive	M	video1	1005	2	4
NCA6	Positive	M	video1	1020	2	3
NCA6	Positive	M	video1	1035	2	2
NCA6	Positive	M	video1	1050	2	4
NCA6	Positive	M	video1	1065	2	2
NCA6	Positive	M	video1	1080	2	4
NCA6	Positive	M	video1	1095	2	2
NCA6	Positive	M	video1	1110	2	3
NCA6	Positive	M	video1	1125	2	4
NCA6	Positive	M	video1	1140	2	4
NCA6	Positive	M	video1	1155	2	2
NCA6	Positive	M	video1	1170	2	4
NCA6	Positive	M	video1	1185	2	4
NCA6	Positive	M	video1	1200	1	4
NCA6	Positive	M	video1	1215	1	4
NCA6	Positive	M	video1	1230	2	4
NCA6	Positive	M	video1	1245	2	4
NCA6	Positive	M	video1	1260	2	4
NCA6	Positive	M	video1	1275	2	4
NCA6	Positive	M	video1	1290	2	4
NCA6	Positive	M	video1	1305	2	4
NCA6	Positive	M	video1	1320	2	4
NCA6	Positive	M	video1	1335	2	4
NCA6	Positive	M	video1	1350	2	4
NCA6	Positive	M	video1	1365	2	4
NCA6	Positive	M	video1	1380	2	4
NCA6	Positive	M	video1	1395	2	4
NCA6	Positive	M	video1	1410	2	4
NCA6	Positive	M	video1	1425	2	4
NCA6	Positive	M	video1	1440	2	4
NCA6	Positive	M	video1	1455	2	4
NCA6	Positive	M	video1	1470	4	4
NCA6	Positive	M	video1	1485	4	4
NCA6	Positive	M	video1	1500	1	1
NCA6	Positive	M	video1	1515	1	3
NCA6	Positive	M	video1	1530	1	1
NCA6	Positive	M	video1	1545	1	1
NCA6	Positive	M	video1	1560	1	1
NCA6	Positive	M	video1	1575	2	4
NCA6	Positive	M	video1	1590	2	4
NCA6	Positive	M	video1	1605	2	4
NCA6	Positive	M	video1	1620	2	4
NCA6	Positive	M	video1	1635	2	4
NCA6	Positive	M	video1	1650	2	4
NCA6	Positive	M	video1	1665	2	4
NCA6	Positive	M	video1	1680	2	4
NCA6	Positive	M	video1	1695	2	4
NCA6	Positive	M	video1	1710	2	4
NCA6	Positive	M	video1	1725	2	4
NCA6	Positive	M	video1	1740	2	4
NCA6	Positive	M	video1	1755	2	4
NCA6	Positive	M	video1	1770	2	4
NCA6	Positive	M	video1	1785	2	4
NCA6	Positive	M	video1	1800	2	4
NCA6	Positive	M	video1	1815	2	4
NCA6	Positive	M	video1	1830	2	4
NCA6	Positive	M	video1	1845	2	3
NCA6	Positive	M	video1	1860	4	4
NCA6	Positive	M	video1	1875	4	4
NCA6	Positive	M	video1	1890	4	4
NCA6	Positive	M	video1	1905	4	4
NCA6	Positive	M	video1	1920	4	4
NCA6	Positive	M	video1	1935	4	4
NCA6	Positive	M	video1	1950	4	4
NCA6	Positive	M	video1	1965	4	4
NCA6	Positive	M	video1	1980	4	4
NCA6	Positive	M	video1	1995	4	4
NCA6	Positive	M	video1	2010	4	4
NCA6	Positive	M	video2	300	1	4
NCA6	Positive	M	video2	315	1	4
NCA6	Positive	M	video2	330	1	4
NCA6	Positive	M	video2	345	2	2
NCA6	Positive	M	video2	360	2	2
NCA6	Positive	M	video2	375	2	4
NCA6	Positive	M	video2	390	2	2
NCA6	Positive	M	video2	405	2	2
NCA6	Positive	M	video2	420	2	2
NCA6	Positive	M	video2	435	2	4
NCA6	Positive	M	video2	450	2	4
NCA6	Positive	M	video2	465	2	4
NCA6	Positive	M	video2	480	2	4
NCA6	Positive	M	video2	495	2	4
NCA6	Positive	M	video2	510	2	4
NCA6	Positive	M	video2	525	2	4
NCA6	Positive	M	video2	540	4	4
NCA6	Positive	M	video2	555	1	4
NCA6	Positive	M	video2	570	2	4
NCA6	Positive	M	video2	585	2	3
NCA6	Positive	M	video2	600	2	4
NCA6	Positive	M	video2	615	2	4
NCA6	Positive	M	video2	630	2	3
NCA6	Positive	M	video2	645	2	3
NCA6	Positive	M	video2	660	2	2
NCA6	Positive	M	video2	675	2	3
NCA6	Positive	M	video2	690	2	2
NCA6	Positive	M	video2	705	2	3
NCA6	Positive	M	video2	720	2	3
NCA6	Positive	M	video2	735	2	2
NCA6	Positive	M	video2	750	2	2
NCA6	Positive	M	video2	765	2	3
NCA6	Positive	M	video2	780	2	2
NCA6	Positive	M	video2	795	2	2
NCA6	Positive	M	video2	810	2	3
NCA6	Positive	M	video2	825	2	2
NCA6	Positive	M	video2	840	2	2
NCA6	Positive	M	video2	855	2	2
NCA6	Positive	M	video2	870	2	3
NCA6	Positive	M	video2	885	2	2
NCA6	Positive	M	video2	900	2	2
NCA6	Positive	M	video2	915	2	2
NCA6	Positive	M	video2	930	2	4
NCA6	Positive	M	video2	945	2	1
NCA6	Positive	M	video2	960	2	1
NCA6	Positive	M	video2	975	2	4
NCA6	Positive	M	video2	990	2	3
NCA6	Positive	M	video2	1005	2	2
NCA6	Positive	M	video2	1020	2	3
NCA6	Positive	M	video2	1035	2	3
NCA6	Positive	M	video2	1050	2	3
NCA6	Positive	M	video2	1065	2	3
NCA6	Positive	M	video2	1080	2	2
NCA6	Positive	M	video2	1095	2	2
NCA6	Positive	M	video2	1110	2	2
NCA6	Positive	M	video2	1125	2	2
NCA6	Positive	M	video2	1140	2	2
NCA6	Positive	M	video2	1155	2	2
NCA6	Positive	M	video2	1170	2	2
NCA6	Positive	M	video2	1185	2	4
NCA6	Positive	M	video2	1200	2	4
NCA6	Positive	M	video2	1215	2	2
NCA6	Positive	M	video2	1230	2	2
NCA6	Positive	M	video2	1245	2	3
NCA6	Positive	M	video2	1260	2	2
NCA6	Positive	M	video2	1275	2	3
NCA6	Positive	M	video2	1290	2	4
NCA6	Positive	M	video2	1305	2	3
NCA6	Positive	M	video2	1320	2	3
NCA6	Positive	M	video2	1335	2	3
NCA6	Positive	M	video2	1350	2	2
NCA6	Positive	M	video2	1365	2	2
NCA6	Positive	M	video2	1380	2	3
NCA6	Positive	M	video2	1395	2	2
NCA6	Positive	M	video2	1410	2	3
NCA6	Positive	M	video2	1425	2	2
NCA6	Positive	M	video2	1440	2	2
NCA6	Positive	M	video2	1455	2	2
NCA6	Positive	M	video2	1470	2	2
NCA6	Positive	M	video2	1485	2	2
NCA6	Positive	M	video2	1500	2	2
NCA6	Positive	M	video2	1515	2	2
NCA6	Positive	M	video2	1530	2	2
NCA6	Positive	M	video2	1545	2	2
NCA6	Positive	M	video2	1560	2	2
NCA6	Positive	M	video2	1575	2	2
NCA6	Positive	M	video2	1590	2	4
NCA6	Positive	M	video2	1605	2	4
NCA6	Positive	M	video2	1620	2	4
NCA6	Positive	M	video2	1635	2	2
NCA6	Positive	M	video2	1650	2	4
NCA6	Positive	M	video2	1665	2	4
NCA6	Positive	M	video2	1680	2	4
NCA6	Positive	M	video2	1695	2	2
NCA6	Positive	M	video2	1710	2	2
NCA6	Positive	M	video2	1725	2	4
NCA6	Positive	M	video2	1740	2	2
NCA6	Positive	M	video2	1755	2	2
NCA6	Positive	M	video2	1770	2	2
NCA6	Positive	M	video2	1785	2	2
NCA6	Positive	M	video2	1800	2	2
NCA6	Positive	M	video2	1815	2	2
NCA6	Positive	M	video3	300	2	2
NCA6	Positive	M	video3	315	2	2
NCA6	Positive	M	video3	330	1	4
NCA6	Positive	M	video3	345	2	2
NCA6	Positive	M	video3	360	2	2
NCA6	Positive	M	video3	375	2	2
NCA6	Positive	M	video3	390	2	4
NCA6	Positive	M	video3	405	4	4
NCA6	Positive	M	video3	420	4	4
NCA6	Positive	M	video3	435	4	4
NCA6	Positive	M	video3	450	4	4
NCA6	Positive	M	video3	465	4	4
NCA6	Positive	M	video3	480	4	4
NCA6	Positive	M	video3	495	4	4
NCA6	Positive	M	video3	510	4	4
NCA6	Positive	M	video3	525	4	4
NCA6	Positive	M	video3	540	4	4
NCA6	Positive	M	video3	555	4	4
NCA6	Positive	M	video3	570	4	4
NCA6	Positive	M	video3	585	4	4
NCA6	Positive	M	video3	600	4	4
NCA6	Positive	M	video3	615	4	4
NCA6	Positive	M	video3	630	4	4
NCA6	Positive	M	video3	645	4	4
NCA6	Positive	M	video3	660	4	4
NCA6	Positive	M	video3	675	4	4
NCA6	Positive	M	video3	690	4	4
NCA6	Positive	M	video3	705	4	4
NCA6	Positive	M	video3	720	4	4
NCA6	Positive	M	video3	735	4	4
NCA6	Positive	M	video3	750	2	2
NCA6	Positive	M	video3	765	2	2
NCA6	Positive	M	video3	780	2	4
NCA6	Positive	M	video3	795	1	4
NCA6	Positive	M	video3	810	1	4
NCA6	Positive	M	video3	825	1	1
NCA6	Positive	M	video3	840	2	4
NCA6	Positive	M	video3	855	2	4
NCA6	Positive	M	video3	870	2	4
NCA6	Positive	M	video3	885	2	4
NCA6	Positive	M	video3	900	2	4
NCA6	Positive	M	video3	915	3	3
NCA6	Positive	M	video3	930	3	1
NCA6	Positive	M	video3	945	2	4
NCA6	Positive	M	video3	960	2	3
NCA6	Positive	M	video3	975	2	4
NCA6	Positive	M	video3	990	2	4
NCA6	Positive	M	video3	1005	2	4
NCA6	Positive	M	video3	1020	2	2
NCA6	Positive	M	video3	1035	2	4
NCA6	Positive	M	video3	1050	2	4
NCA6	Positive	M	video3	1065	2	4
NCA6	Positive	M	video3	1080	2	2
NCA6	Positive	M	video3	1095	2	2
NCA6	Positive	M	video3	1110	2	4
NCA6	Positive	M	video3	1125	2	2
NCA6	Positive	M	video3	1140	2	2
NCA6	Positive	M	video3	1155	2	4
NCA6	Positive	M	video3	1170	2	2
NCA6	Positive	M	video3	1185	2	4
NCA6	Positive	M	video3	1200	2	4
NCA6	Positive	M	video3	1215	2	4
NCA6	Positive	M	video3	1230	2	4
NCA6	Positive	M	video3	1245	2	4
NCA6	Positive	M	video3	1260	1	4
NCA6	Positive	M	video3	1275	1	4
NCA6	Positive	M	video3	1290	2	2
NCA6	Positive	M	video3	1305	2	4
NCA6	Positive	M	video3	1320	2	4
NCA6	Positive	M	video3	1335	2	4
NCA6	Positive	M	video3	1350	2	4
NCA6	Positive	M	video3	1365	2	4
NCA6	Positive	M	video3	1380	2	4
NCA6	Positive	M	video3	1395	2	4
NCA6	Positive	M	video3	1410	4	4
NCA6	Positive	M	video3	1425	4	4
NCA6	Positive	M	video3	1440	4	4
NCA6	Positive	M	video3	1455	4	4
NCA6	Positive	M	video3	1470	4	4
NCA6	Positive	M	video3	1485	4	4
NCA6	Positive	M	video3	1500	4	4
NCA6	Positive	M	video3	1515	2	4
NCA6	Positive	M	video3	1530	2	4
NCA6	Positive	M	video3	1545	2	4
NCA6	Positive	M	video3	1560	2	4
NCA6	Positive	M	video3	1575	2	4
NCA6	Positive	M	video3	1590	2	4
NCA6	Positive	M	video3	1605	2	4
NCA6	Positive	M	video3	1620	2	4
NCA6	Positive	M	video3	1635	2	4
NCA6	Positive	M	video3	1650	2	4
NCA6	Positive	M	video3	1665	2	4
NCA6	Positive	M	video3	1680	2	4
NCA6	Positive	M	video3	1695	2	4
NCA6	Positive	M	video3	1710	2	4
NCA6	Positive	M	video3	1725	2	4
NCA6	Positive	M	video3	1740	2	4
NCA6	Positive	M	video3	1755	2	4
NCA6	Positive	M	video3	1770	2	4
NCA6	Positive	M	video3	1785	1	3
NCA6	Positive	M	video3	1800	1	4
NCA6	Positive	M	video3	1815	1	4
NCA6	Positive	M	video4	300	2	4
NCA6	Positive	M	video4	315	2	4
NCA6	Positive	M	video4	330	2	4
NCA6	Positive	M	video4	345	1	4
NCA6	Positive	M	video4	360	1	1
NCA6	Positive	M	video4	375	1	4
NCA6	Positive	M	video4	390	2	2
NCA6	Positive	M	video4	405	1	3
NCA6	Positive	M	video4	420	1	1
NCA6	Positive	M	video4	435	1	1
NCA6	Positive	M	video4	450	2	2
NCA6	Positive	M	video4	465	2	2
NCA6	Positive	M	video4	480	2	2
NCA6	Positive	M	video4	495	1	4
NCA6	Positive	M	video4	510	1	4
NCA6	Positive	M	video4	525	1	4
NCA6	Positive	M	video4	540	1	4
NCA6	Positive	M	video4	555	1	3
NCA6	Positive	M	video4	570	1	3
NCA6	Positive	M	video4	585	1	3
NCA6	Positive	M	video4	600	1	3
NCA6	Positive	M	video4	615	1	1
NCA6	Positive	M	video4	630	2	2
NCA6	Positive	M	video4	645	2	2
NCA6	Positive	M	video4	660	2	2
NCA6	Positive	M	video4	675	2	4
NCA6	Positive	M	video4	690	1	4
NCA6	Positive	M	video4	705	2	4
NCA6	Positive	M	video4	720	2	2
NCA6	Positive	M	video4	735	2	4
NCA6	Positive	M	video4	750	2	2
NCA6	Positive	M	video4	765	2	2
NCA6	Positive	M	video4	780	2	2
NCA6	Positive	M	video4	795	2	2
NCA6	Positive	M	video4	810	2	2
NCA6	Positive	M	video4	825	2	2
NCA6	Positive	M	video4	840	2	2
NCA6	Positive	M	video4	855	2	2
NCA6	Positive	M	video4	870	2	4
NCA6	Positive	M	video4	885	2	2
NCA6	Positive	M	video4	900	2	4
NCA6	Positive	M	video4	915	2	4
NCA6	Positive	M	video4	930	2	4
NCA6	Positive	M	video4	945	2	4
NCA6	Positive	M	video4	960	2	4
NCA6	Positive	M	video4	975	2	4
NCA6	Positive	M	video4	990	2	4
NCA6	Positive	M	video4	1005	2	4
NCA6	Positive	M	video4	1020	2	4
NCA6	Positive	M	video4	1035	2	4
NCA6	Positive	M	video4	1050	2	4
NCA6	Positive	M	video4	1065	2	4
NCA6	Positive	M	video4	1080	2	4
NCA6	Positive	M	video4	1095	2	4
NCA6	Positive	M	video4	1110	2	4
NCA6	Positive	M	video4	1125	2	4
NCA6	Positive	M	video4	1140	2	4
NCA6	Positive	M	video4	1155	2	4
NCA6	Positive	M	video4	1170	2	4
NCA6	Positive	M	video4	1185	2	4
NCA6	Positive	M	video4	1200	2	4
NCA6	Positive	M	video4	1215	2	4
NCA6	Positive	M	video4	1230	2	4
NCA6	Positive	M	video4	1245	2	4
NCA6	Positive	M	video4	1260	2	4
NCA6	Positive	M	video4	1275	2	3
NCA6	Positive	M	video4	1290	2	4
NCA6	Positive	M	video4	1305	2	4
NCA6	Positive	M	video4	1320	2	4
NCA6	Positive	M	video4	1335	2	4
NCA6	Positive	M	video4	1350	2	4
NCA6	Positive	M	video4	1365	2	4
NCA6	Positive	M	video4	1380	2	4
NCA6	Positive	M	video4	1395	2	4
NCA6	Positive	M	video4	1410	2	4
NCA6	Positive	M	video4	1425	2	4
NCA6	Positive	M	video4	1440	2	4
NCA6	Positive	M	video4	1455	2	4
NCA6	Positive	M	video4	1470	2	4
NCA6	Positive	M	video4	1485	2	4
NCA6	Positive	M	video4	1500	2	4
NCA6	Positive	M	video4	1515	2	4
NCA6	Positive	M	video4	1530	2	4
NCA6	Positive	M	video4	1545	2	4
NCA6	Positive	M	video4	1560	2	4
NCA6	Positive	M	video4	1575	2	4
NCA6	Positive	M	video4	1590	2	4
NCA6	Positive	M	video4	1605	2	4
NCA6	Positive	M	video4	1620	2	4
NCA6	Positive	M	video4	1635	2	4
NCA6	Positive	M	video4	1650	2	4
NCA6	Positive	M	video4	1665	2	2
NCA6	Positive	M	video4	1680	2	4
NCA6	Positive	M	video4	1695	2	4
NCA6	Positive	M	video4	1710	2	4
NCA6	Positive	M	video4	1725	2	4
NCA6	Positive	M	video4	1740	2	2
NCA6	Positive	M	video4	1755	2	3
NCA6	Positive	M	video4	1770	2	4
NCA6	Positive	M	video4	1785	2	1
NCA6	Positive	M	video4	1800	2	4
NCA6	Positive	M	video5	300	3	3
NCA6	Positive	M	video5	315	3	3
NCA6	Positive	M	video5	330	2	2
NCA6	Positive	M	video5	345	1	1
NCA6	Positive	M	video5	360	1	1
NCA6	Positive	M	video5	375	1	1
NCA6	Positive	M	video5	390	2	2
NCA6	Positive	M	video5	405	2	2
NCA6	Positive	M	video5	420	1	3
NCA6	Positive	M	video5	435	2	2
NCA6	Positive	M	video5	450	2	2
NCA6	Positive	M	video5	465	2	2
NCA6	Positive	M	video5	480	2	2
NCA6	Positive	M	video5	495	2	1
NCA6	Positive	M	video5	510	2	3
NCA6	Positive	M	video5	525	2	4
NCA6	Positive	M	video5	540	2	4
NCA6	Positive	M	video5	555	2	4
NCA6	Positive	M	video5	570	2	4
NCA6	Positive	M	video5	585	2	4
NCA6	Positive	M	video5	600	4	4
NCA6	Positive	M	video5	615	1	4
NCA6	Positive	M	video5	630	2	2
NCA6	Positive	M	video5	645	4	4
NCA6	Positive	M	video5	660	4	4
NCA6	Positive	M	video5	675	2	4
NCA6	Positive	M	video5	690	2	4
NCA6	Positive	M	video5	705	2	2
NCA6	Positive	M	video5	720	2	2
NCA6	Positive	M	video5	735	2	2
NCA6	Positive	M	video5	750	2	2
NCA6	Positive	M	video5	765	2	2
NCA6	Positive	M	video5	780	2	2
NCA6	Positive	M	video5	795	2	3
NCA6	Positive	M	video5	810	2	2
NCA6	Positive	M	video5	825	2	2
NCA6	Positive	M	video5	840	2	2
NCA6	Positive	M	video5	855	2	2
NCA6	Positive	M	video5	870	2	2
NCA6	Positive	M	video5	885	2	2
NCA6	Positive	M	video5	900	2	2
NCA6	Positive	M	video5	915	1	3
NCA6	Positive	M	video5	930	1	3
NCA6	Positive	M	video5	945	2	2
NCA6	Positive	M	video5	960	2	2
NCA6	Positive	M	video5	975	2	2
NCA6	Positive	M	video5	990	2	2
NCA6	Positive	M	video5	1005	2	2
NCA6	Positive	M	video5	1020	2	2
NCA6	Positive	M	video5	1035	2	4
NCA6	Positive	M	video5	1050	2	2
NCA6	Positive	M	video5	1065	2	2
NCA6	Positive	M	video5	1080	2	2
NCA6	Positive	M	video5	1095	2	2
NCA6	Positive	M	video5	1110	2	4
NCA6	Positive	M	video5	1125	2	2
NCA6	Positive	M	video5	1140	2	2
NCA6	Positive	M	video5	1155	2	4
NCA6	Positive	M	video5	1170	2	2
NCA6	Positive	M	video5	1185	2	2
NCA6	Positive	M	video5	1200	2	2
NCA6	Positive	M	video5	1215	2	2
NCA6	Positive	M	video5	1230	2	2
NCA6	Positive	M	video5	1245	2	2
NCA6	Positive	M	video5	1260	2	2
NCA6	Positive	M	video5	1275	2	2
NCA6	Positive	M	video5	1290	2	2
NCA6	Positive	M	video5	1305	2	2
NCA6	Positive	M	video5	1320	2	2
NCA6	Positive	M	video5	1335	2	2
NCA6	Positive	M	video5	1350	2	2
NCA6	Positive	M	video5	1365	2	4
NCA6	Positive	M	video5	1380	2	2
NCA6	Positive	M	video5	1395	2	2
NCA6	Positive	M	video5	1410	2	2
NCA6	Positive	M	video5	1425	2	2
NCA6	Positive	M	video5	1440	2	2
NCA6	Positive	M	video5	1455	2	2
NCA6	Positive	M	video5	1470	2	2
NCA6	Positive	M	video5	1485	2	2
NCA6	Positive	M	video5	1500	2	2
NCA6	Positive	M	video5	1515	2	2
NCA6	Positive	M	video5	1530	2	2
NCA6	Positive	M	video5	1545	2	2
NCA6	Positive	M	video5	1560	2	2
NCA6	Positive	M	video5	1575	2	2
NCA6	Positive	M	video5	1590	2	2
NCA6	Positive	M	video5	1605	2	4
NCA6	Positive	M	video5	1620	2	4
NCA6	Positive	M	video5	1635	2	2
NCA6	Positive	M	video5	1650	4	4
NCA6	Positive	M	video5	1665	4	1
NCA6	Positive	M	video5	1680	4	4
NCA6	Positive	M	video5	1695	4	3
NCA6	Positive	M	video5	1710	2	2
NCA6	Positive	M	video5	1725	2	4
NCA6	Positive	M	video5	1740	2	3
NCA6	Positive	M	video5	1755	2	2
NCA6	Positive	M	video5	1770	2	2
NCA6	Positive	M	video5	1785	2	2
NCA6	Positive	M	video5	1800	2	2
NC03	Negative	F	video1	300	2	2
NC03	Negative	F	video1	315	2	2
NC03	Negative	F	video1	330	2	2
NC03	Negative	F	video1	345	2	2
NC03	Negative	F	video1	360	2	2
NC03	Negative	F	video1	375	2	2
NC03	Negative	F	video1	390	4	2
NC03	Negative	F	video1	405	1	2
NC03	Negative	F	video1	420	1	1
NC03	Negative	F	video1	435	1	1
NC03	Negative	F	video1	450	1	1
NC03	Negative	F	video1	465	1	3
NC03	Negative	F	video1	480	1	3
NC03	Negative	F	video1	495	4	3
NC03	Negative	F	video1	510	2	2
NC03	Negative	F	video1	525	2	3
NC03	Negative	F	video1	540	2	4
NC03	Negative	F	video1	555	2	2
NC03	Negative	F	video1	570	2	4
NC03	Negative	F	video1	585	2	3
NC03	Negative	F	video1	600	2	4
NC03	Negative	F	video1	615	4	4
NC03	Negative	F	video1	630	4	4
NC03	Negative	F	video1	645	4	4
NC03	Negative	F	video1	660	4	4
NC03	Negative	F	video1	675	4	4
NC03	Negative	F	video1	690	4	4
NC03	Negative	F	video1	705	4	4
NC03	Negative	F	video1	720	4	4
NC03	Negative	F	video1	735	4	4
NC03	Negative	F	video1	750	4	4
NC03	Negative	F	video1	765	4	4
NC03	Negative	F	video1	780	4	4
NC03	Negative	F	video1	795	4	4
NC03	Negative	F	video1	810	4	4
NC03	Negative	F	video1	825	4	4
NC03	Negative	F	video1	840	4	4
NC03	Negative	F	video1	855	4	4
NC03	Negative	F	video1	870	4	4
NC03	Negative	F	video1	885	4	4
NC03	Negative	F	video1	900	4	4
NC03	Negative	F	video1	915	4	4
NC03	Negative	F	video1	930	2	4
NC03	Negative	F	video1	945	1	4
NC03	Negative	F	video1	960	1	4
NC03	Negative	F	video1	975	1	4
NC03	Negative	F	video1	990	1	4
NC03	Negative	F	video1	1005	1	4
NC03	Negative	F	video1	1020	1	4
NC03	Negative	F	video1	1035	1	4
NC03	Negative	F	video1	1050	1	4
NC03	Negative	F	video1	1065	1	4
NC03	Negative	F	video1	1080	1	4
NC03	Negative	F	video1	1095	1	4
NC03	Negative	F	video1	1110	1	4
NC03	Negative	F	video1	1125	1	4
NC03	Negative	F	video1	1140	2	4
NC03	Negative	F	video1	1155	2	2
NC03	Negative	F	video1	1170	2	3
NC03	Negative	F	video1	1185	2	2
NC03	Negative	F	video1	1200	2	2
NC03	Negative	F	video1	1215	2	2
NC03	Negative	F	video1	1230	2	2
NC03	Negative	F	video1	1245	2	2
NC03	Negative	F	video1	1260	2	3
NC03	Negative	F	video1	1275	2	3
NC03	Negative	F	video1	1290	2	3
NC03	Negative	F	video1	1305	2	2
NC03	Negative	F	video1	1320	2	3
NC03	Negative	F	video1	1335	2	2
NC03	Negative	F	video1	1350	2	2
NC03	Negative	F	video1	1365	2	3
NC03	Negative	F	video1	1380	2	3
NC03	Negative	F	video1	1395	2	2
NC03	Negative	F	video1	1410	2	2
NC03	Negative	F	video1	1425	2	2
NC03	Negative	F	video1	1440	2	3
NC03	Negative	F	video1	1455	2	2
NC03	Negative	F	video1	1470	2	4
NC03	Negative	F	video1	1485	2	2
NC03	Negative	F	video1	1500	2	2
NC03	Negative	F	video1	1515	2	3
NC03	Negative	F	video1	1530	2	3
NC03	Negative	F	video1	1545	2	2
NC03	Negative	F	video1	1560	2	2
NC03	Negative	F	video1	1575	2	4
NC03	Negative	F	video1	1590	2	2
NC03	Negative	F	video1	1605	2	2
NC03	Negative	F	video1	1620	2	4
NC03	Negative	F	video1	1635	2	3
NC03	Negative	F	video1	1650	2	4
NC03	Negative	F	video1	1665	2	4
NC03	Negative	F	video1	1680	2	4
NC03	Negative	F	video1	1695	2	4
NC03	Negative	F	video1	1710	2	4
NC03	Negative	F	video1	1725	2	4
NC03	Negative	F	video2	300	2	4
NC03	Negative	F	video2	315	2	1
NC03	Negative	F	video2	330	2	4
NC03	Negative	F	video2	345	1	1
NC03	Negative	F	video2	360	1	4
NC03	Negative	F	video2	375	1	3
NC03	Negative	F	video2	390	2	2
NC03	Negative	F	video2	405	2	4
NC03	Negative	F	video2	420	2	4
NC03	Negative	F	video2	435	2	4
NC03	Negative	F	video2	450	2	4
NC03	Negative	F	video2	465	2	4
NC03	Negative	F	video2	480	2	4
NC03	Negative	F	video2	495	2	4
NC03	Negative	F	video2	510	4	4
NC03	Negative	F	video2	525	4	4
NC03	Negative	F	video2	540	4	4
NC03	Negative	F	video2	555	4	2
NC03	Negative	F	video2	570	4	2
NC03	Negative	F	video2	585	4	4
NC03	Negative	F	video2	600	4	4
NC03	Negative	F	video2	615	4	4
NC03	Negative	F	video2	630	4	4
NC03	Negative	F	video2	645	4	4
NC03	Negative	F	video2	660	1	4
NC03	Negative	F	video2	675	1	4
NC03	Negative	F	video2	690	1	4
NC03	Negative	F	video2	705	1	4
NC03	Negative	F	video2	720	2	4
NC03	Negative	F	video2	735	4	4
NC03	Negative	F	video2	750	4	4
NC03	Negative	F	video2	765	4	4
NC03	Negative	F	video2	780	4	4
NC03	Negative	F	video2	795	2	4
NC03	Negative	F	video2	810	2	4
NC03	Negative	F	video2	825	4	4
NC03	Negative	F	video2	840	4	4
NC03	Negative	F	video2	855	4	4
NC03	Negative	F	video2	870	4	4
NC03	Negative	F	video2	885	4	4
NC03	Negative	F	video2	900	4	4
NC03	Negative	F	video2	915	2	4
NC03	Negative	F	video2	930	2	4
NC03	Negative	F	video2	945	2	4
NC03	Negative	F	video2	960	2	4
NC03	Negative	F	video2	975	2	4
NC03	Negative	F	video2	990	2	4
NC03	Negative	F	video2	1005	2	4
NC03	Negative	F	video2	1020	2	4
NC03	Negative	F	video2	1035	2	4
NC03	Negative	F	video2	1050	1	3
NC03	Negative	F	video2	1065	1	3
NC03	Negative	F	video2	1080	1	3
NC03	Negative	F	video2	1095	1	4
NC03	Negative	F	video2	1110	1	1
NC03	Negative	F	video2	1125	1	3
NC03	Negative	F	video2	1140	1	3
NC03	Negative	F	video2	1155	1	1
NC03	Negative	F	video2	1170	1	1
NC03	Negative	F	video2	1185	1	4
NC03	Negative	F	video2	1200	1	3
NC03	Negative	F	video2	1215	1	1
NC03	Negative	F	video2	1230	1	3
NC03	Negative	F	video2	1245	1	3
NC03	Negative	F	video2	1260	1	4
NC03	Negative	F	video2	1275	1	3
NC03	Negative	F	video2	1290	1	3
NC03	Negative	F	video2	1305	1	4
NC03	Negative	F	video2	1320	1	4
NC03	Negative	F	video2	1335	1	4
NC03	Negative	F	video2	1350	1	4
NC03	Negative	F	video2	1365	1	4
NC03	Negative	F	video2	1380	1	4
NC03	Negative	F	video2	1395	1	3
NC03	Negative	F	video2	1410	1	4
NC03	Negative	F	video2	1425	4	4
NC03	Negative	F	video2	1440	4	4
NC03	Negative	F	video2	1455	4	4
NC03	Negative	F	video2	1470	4	4
NC03	Negative	F	video2	1485	4	4
NC03	Negative	F	video2	1500	4	4
NC03	Negative	F	video2	1515	4	4
NC03	Negative	F	video2	1530	4	4
NC03	Negative	F	video2	1545	4	4
NC03	Negative	F	video2	1560	4	4
NC03	Negative	F	video2	1575	4	4
NC03	Negative	F	video2	1590	4	4
NC03	Negative	F	video2	1605	4	4
NC03	Negative	F	video2	1620	4	4
NC03	Negative	F	video2	1635	4	4
NC03	Negative	F	video2	1650	4	4
NC03	Negative	F	video2	1665	4	4
NC03	Negative	F	video2	1680	4	4
NC03	Negative	F	video2	1695	4	4
NC03	Negative	F	video2	1710	4	4
NC03	Negative	F	video2	1725	4	4
NC03	Negative	F	video2	1740	4	4
NC03	Negative	F	video2	1755	4	4
NC03	Negative	F	video2	1770	4	4
NC03	Negative	F	video2	1785	4	4
NC03	Negative	F	video3	300	4	4
NC03	Negative	F	video3	315	4	4
NC03	Negative	F	video3	330	4	4
NC03	Negative	F	video3	345	4	4
NC03	Negative	F	video3	360	4	4
NC03	Negative	F	video3	375	4	4
NC03	Negative	F	video3	390	4	4
NC03	Negative	F	video3	405	4	4
NC03	Negative	F	video3	420	4	4
NC03	Negative	F	video3	435	4	4
NC03	Negative	F	video3	450	4	4
NC03	Negative	F	video3	465	4	4
NC03	Negative	F	video3	480	4	4
NC03	Negative	F	video3	495	4	4
NC03	Negative	F	video3	510	4	4
NC03	Negative	F	video3	525	4	1
NC03	Negative	F	video3	540	4	3
NC03	Negative	F	video3	555	4	4
NC03	Negative	F	video3	570	4	4
NC03	Negative	F	video3	585	4	4
NC03	Negative	F	video3	600	4	4
NC03	Negative	F	video3	615	4	4
NC03	Negative	F	video3	630	4	4
NC03	Negative	F	video3	645	4	4
NC03	Negative	F	video3	660	4	4
NC03	Negative	F	video3	675	2	2
NC03	Negative	F	video3	690	2	2
NC03	Negative	F	video3	705	2	2
NC03	Negative	F	video3	720	2	2
NC03	Negative	F	video3	735	2	2
NC03	Negative	F	video3	750	2	2
NC03	Negative	F	video3	765	3	2
NC03	Negative	F	video3	780	1	1
NC03	Negative	F	video3	795	1	1
NC03	Negative	F	video3	810	1	1
NC03	Negative	F	video3	825	1	3
NC03	Negative	F	video3	840	1	4
NC03	Negative	F	video3	855	2	2
NC03	Negative	F	video3	870	2	2
NC03	Negative	F	video3	885	2	2
NC03	Negative	F	video3	900	2	2
NC03	Negative	F	video3	915	4	4
NC03	Negative	F	video3	930	4	4
NC03	Negative	F	video3	945	4	4
NC03	Negative	F	video3	960	4	4
NC03	Negative	F	video3	975	4	4
NC03	Negative	F	video3	990	4	4
NC03	Negative	F	video3	1005	4	4
NC03	Negative	F	video3	1020	4	4
NC03	Negative	F	video3	1035	4	4
NC03	Negative	F	video3	1050	4	4
NC03	Negative	F	video3	1065	4	4
NC03	Negative	F	video3	1080	4	4
NC03	Negative	F	video3	1095	4	4
NC03	Negative	F	video3	1110	2	2
NC03	Negative	F	video3	1125	2	2
NC03	Negative	F	video3	1140	2	2
NC03	Negative	F	video3	1155	2	2
NC03	Negative	F	video3	1170	4	2
NC03	Negative	F	video3	1185	1	1
NC03	Negative	F	video3	1200	4	4
NC03	Negative	F	video3	1215	4	4
NC03	Negative	F	video3	1230	4	4
NC03	Negative	F	video3	1245	4	4
NC03	Negative	F	video3	1260	4	2
NC03	Negative	F	video3	1275	4	3
NC03	Negative	F	video3	1290	4	2
NC03	Negative	F	video3	1305	4	3
NC03	Negative	F	video3	1320	4	3
NC03	Negative	F	video3	1335	4	1
NC03	Negative	F	video3	1350	4	3
NC03	Negative	F	video3	1365	4	4
NC03	Negative	F	video3	1380	4	4
NC03	Negative	F	video3	1395	4	4
NC03	Negative	F	video3	1410	4	4
NC03	Negative	F	video3	1425	4	4
NC03	Negative	F	video3	1440	4	4
NC03	Negative	F	video3	1455	4	4
NC03	Negative	F	video3	1470	4	4
NC03	Negative	F	video3	1485	4	4
NC03	Negative	F	video3	1500	2	4
NC03	Negative	F	video3	1515	2	2
NC03	Negative	F	video3	1530	2	4
NC03	Negative	F	video3	1545	4	4
NC03	Negative	F	video3	1560	4	4
NC03	Negative	F	video3	1575	4	4
NC03	Negative	F	video3	1590	4	4
NC03	Negative	F	video3	1605	4	4
NC03	Negative	F	video3	1620	4	4
NC03	Negative	F	video3	1635	4	4
NC03	Negative	F	video3	1650	4	4
NC03	Negative	F	video3	1665	4	4
NC03	Negative	F	video3	1680	4	4
NC03	Negative	F	video3	1695	4	4
NC03	Negative	F	video3	1710	4	4
NC03	Negative	F	video3	1725	4	4
NC03	Negative	F	video3	1740	4	4
NC03	Negative	F	video3	1755	4	4
NC03	Negative	F	video3	1770	4	4
NC03	Negative	F	video3	1785	4	4
NC03	Negative	F	video4	300	4	4
NC03	Negative	F	video4	315	4	4
NC03	Negative	F	video4	330	4	4
NC03	Negative	F	video4	345	4	4
NC03	Negative	F	video4	360	4	4
NC03	Negative	F	video4	375	4	4
NC03	Negative	F	video4	390	4	4
NC03	Negative	F	video4	405	4	4
NC03	Negative	F	video4	420	4	4
NC03	Negative	F	video4	435	4	4
NC03	Negative	F	video4	450	4	4
NC03	Negative	F	video4	465	4	4
NC03	Negative	F	video4	480	4	4
NC03	Negative	F	video4	495	4	4
NC03	Negative	F	video4	510	4	4
NC03	Negative	F	video4	525	4	4
NC03	Negative	F	video4	540	4	1
NC03	Negative	F	video4	555	4	2
NC03	Negative	F	video4	570	4	2
NC03	Negative	F	video4	585	4	2
NC03	Negative	F	video4	600	4	2
NC03	Negative	F	video4	615	4	2
NC03	Negative	F	video4	630	4	1
NC03	Negative	F	video4	645	4	1
NC03	Negative	F	video4	660	4	4
NC03	Negative	F	video4	675	4	4
NC03	Negative	F	video4	690	4	4
NC03	Negative	F	video4	705	4	4
NC03	Negative	F	video4	720	4	4
NC03	Negative	F	video4	735	4	4
NC03	Negative	F	video4	750	4	4
NC03	Negative	F	video4	765	4	4
NC03	Negative	F	video4	780	4	4
NC03	Negative	F	video4	795	4	4
NC03	Negative	F	video4	810	4	4
NC03	Negative	F	video4	825	4	4
NC03	Negative	F	video4	840	4	4
NC03	Negative	F	video4	855	4	4
NC03	Negative	F	video4	870	4	4
NC03	Negative	F	video4	885	4	4
NC03	Negative	F	video4	900	4	4
NC03	Negative	F	video4	915	4	4
NC03	Negative	F	video4	930	4	4
NC03	Negative	F	video4	945	4	4
NC03	Negative	F	video4	960	4	4
NC03	Negative	F	video4	975	4	4
NC03	Negative	F	video4	990	4	4
NC03	Negative	F	video4	1005	4	4
NC03	Negative	F	video4	1020	4	4
NC03	Negative	F	video4	1035	4	4
NC03	Negative	F	video4	1050	4	4
NC03	Negative	F	video4	1065	4	4
NC03	Negative	F	video4	1080	4	4
NC03	Negative	F	video4	1095	4	4
NC03	Negative	F	video4	1110	4	4
NC03	Negative	F	video4	1125	4	4
NC03	Negative	F	video4	1140	4	4
NC03	Negative	F	video4	1155	4	4
NC03	Negative	F	video4	1170	4	4
NC03	Negative	F	video4	1185	4	4
NC03	Negative	F	video4	1200	4	4
NC03	Negative	F	video4	1215	4	4
NC03	Negative	F	video4	1230	4	4
NC03	Negative	F	video4	1245	4	4
NC03	Negative	F	video4	1260	4	4
NC03	Negative	F	video4	1275	4	4
NC03	Negative	F	video4	1290	4	4
NC03	Negative	F	video4	1305	4	4
NC03	Negative	F	video4	1320	4	4
NC03	Negative	F	video4	1335	4	4
NC03	Negative	F	video4	1350	4	4
NC03	Negative	F	video4	1365	4	4
NC03	Negative	F	video4	1380	4	4
NC03	Negative	F	video4	1395	4	4
NC03	Negative	F	video4	1410	4	4
NC03	Negative	F	video4	1425	4	4
NC03	Negative	F	video4	1440	4	4
NC03	Negative	F	video4	1455	4	4
NC03	Negative	F	video4	1470	4	4
NC03	Negative	F	video4	1485	4	4
NC03	Negative	F	video4	1500	2	4
NC03	Negative	F	video4	1515	2	4
NC03	Negative	F	video4	1530	1	2
NC03	Negative	F	video4	1545	1	4
NC03	Negative	F	video4	1560	1	4
NC03	Negative	F	video4	1575	1	4
NC03	Negative	F	video4	1590	1	4
NC03	Negative	F	video4	1605	4	4
NC03	Negative	F	video4	1620	4	4
NC03	Negative	F	video4	1635	4	4
NC03	Negative	F	video4	1650	4	4
NC03	Negative	F	video4	1665	4	4
NC03	Negative	F	video4	1680	4	4
NC03	Negative	F	video4	1695	4	4
NC03	Negative	F	video4	1710	4	4
NC03	Negative	F	video4	1725	4	4
NC03	Negative	F	video4	1740	4	4
NC03	Negative	F	video4	1755	1	4
NC03	Negative	F	video4	1770	1	4
NC03	Negative	F	video4	1785	2	4
NC03	Negative	F	video5	300	2	2
NC03	Negative	F	video5	315	1	1
NC03	Negative	F	video5	330	1	1
NC03	Negative	F	video5	345	2	3
NC03	Negative	F	video5	360	1	1
NC03	Negative	F	video5	375	1	1
NC03	Negative	F	video5	390	4	4
NC03	Negative	F	video5	405	4	4
NC03	Negative	F	video5	420	4	4
NC03	Negative	F	video5	435	4	4
NC03	Negative	F	video5	450	4	4
NC03	Negative	F	video5	465	4	4
NC03	Negative	F	video5	480	4	4
NC03	Negative	F	video5	495	4	4
NC03	Negative	F	video5	510	4	4
NC03	Negative	F	video5	525	4	4
NC03	Negative	F	video5	540	4	4
NC03	Negative	F	video5	555	4	4
NC03	Negative	F	video5	570	4	4
NC03	Negative	F	video5	585	4	4
NC03	Negative	F	video5	600	4	4
NC03	Negative	F	video5	615	4	4
NC03	Negative	F	video5	630	4	4
NC03	Negative	F	video5	645	4	4
NC03	Negative	F	video5	660	4	4
NC03	Negative	F	video5	675	2	4
NC03	Negative	F	video5	690	2	4
NC03	Negative	F	video5	705	4	4
NC03	Negative	F	video5	720	4	4
NC03	Negative	F	video5	735	4	4
NC03	Negative	F	video5	750	4	4
NC03	Negative	F	video5	765	4	4
NC03	Negative	F	video5	780	4	4
NC03	Negative	F	video5	795	4	4
NC03	Negative	F	video5	810	4	4
NC03	Negative	F	video5	825	2	4
NC03	Negative	F	video5	840	2	4
NC03	Negative	F	video5	855	2	4
NC03	Negative	F	video5	870	2	4
NC03	Negative	F	video5	885	1	4
NC03	Negative	F	video5	900	1	1
NC03	Negative	F	video5	915	1	4
NC03	Negative	F	video5	930	1	4
NC03	Negative	F	video5	945	1	3
NC03	Negative	F	video5	960	1	3
NC03	Negative	F	video5	975	1	4
NC03	Negative	F	video5	990	1	4
NC03	Negative	F	video5	1005	1	4
NC03	Negative	F	video5	1020	1	4
NC03	Negative	F	video5	1035	1	4
NC03	Negative	F	video5	1050	1	4
NC03	Negative	F	video5	1065	1	2
NC03	Negative	F	video5	1080	1	1
NC03	Negative	F	video5	1095	1	2
NC03	Negative	F	video5	1110	1	2
NC03	Negative	F	video5	1125	1	4
NC03	Negative	F	video5	1140	1	4
NC03	Negative	F	video5	1155	1	4
NC03	Negative	F	video5	1170	1	4
NC03	Negative	F	video5	1185	4	4
NC03	Negative	F	video5	1200	4	4
NC03	Negative	F	video5	1215	4	4
NC03	Negative	F	video5	1230	4	4
NC03	Negative	F	video5	1245	4	4
NC03	Negative	F	video5	1260	4	4
NC03	Negative	F	video5	1275	4	4
NC03	Negative	F	video5	1290	4	4
NC03	Negative	F	video5	1305	4	4
NC03	Negative	F	video5	1320	4	4
NC03	Negative	F	video5	1335	4	4
NC03	Negative	F	video5	1350	4	4
NC03	Negative	F	video5	1365	4	4
NC03	Negative	F	video5	1380	4	4
NC03	Negative	F	video5	1395	4	4
NC03	Negative	F	video5	1410	4	4
NC03	Negative	F	video5	1425	4	4
NC03	Negative	F	video5	1440	4	4
NC03	Negative	F	video5	1455	4	4
NC03	Negative	F	video5	1470	4	4
NC03	Negative	F	video5	1485	2	4
NC03	Negative	F	video5	1500	2	4
NC03	Negative	F	video5	1515	2	4
NC03	Negative	F	video5	1530	2	4
NC03	Negative	F	video5	1545	2	4
NC03	Negative	F	video5	1560	2	4
NC03	Negative	F	video5	1575	2	4
NC03	Negative	F	video5	1590	2	4
NC03	Negative	F	video5	1605	2	4
NC03	Negative	F	video5	1620	4	4
NC03	Negative	F	video5	1635	2	2
NC03	Negative	F	video5	1650	4	4
NC03	Negative	F	video5	1665	4	4
NC03	Negative	F	video5	1680	4	4
NC03	Negative	F	video5	1695	1	4
NC03	Negative	F	video5	1710	1	4
NC03	Negative	F	video5	1725	1	1
NC03	Negative	F	video5	1740	1	3
NC03	Negative	F	video5	1755	1	1
NC03	Negative	F	video5	1770	1	1
NC03	Negative	F	video5	1785	1	4
NC03	Negative	F	video5	1800	1	4
NCA4	Positive	M	video1	300	2	2
NCA4	Positive	M	video1	315	2	2
NCA4	Positive	M	video1	330	1	3
NCA4	Positive	M	video1	345	2	4
NCA4	Positive	M	video1	360	2	2
NCA4	Positive	M	video1	375	2	2
NCA4	Positive	M	video1	390	4	3
NCA4	Positive	M	video1	405	4	2
NCA4	Positive	M	video1	420	4	2
NCA4	Positive	M	video1	435	4	4
NCA4	Positive	M	video1	450	4	2
NCA4	Positive	M	video1	465	4	4
NCA4	Positive	M	video1	480	4	4
NCA4	Positive	M	video1	495	4	3
NCA4	Positive	M	video1	510	4	2
NCA4	Positive	M	video1	525	4	3
NCA4	Positive	M	video1	540	4	3
NCA4	Positive	M	video1	555	4	3
NCA4	Positive	M	video1	570	4	3
NCA4	Positive	M	video1	585	4	3
NCA4	Positive	M	video1	600	4	4
NCA4	Positive	M	video1	615	4	3
NCA4	Positive	M	video1	630	4	3
NCA4	Positive	M	video1	645	4	2
NCA4	Positive	M	video1	660	4	3
NCA4	Positive	M	video1	675	1	1
NCA4	Positive	M	video1	690	1	1
NCA4	Positive	M	video1	705	1	1
NCA4	Positive	M	video1	720	4	2
NCA4	Positive	M	video1	735	4	2
NCA4	Positive	M	video1	750	4	2
NCA4	Positive	M	video1	765	4	2
NCA4	Positive	M	video1	780	4	2
NCA4	Positive	M	video1	795	4	2
NCA4	Positive	M	video1	810	4	2
NCA4	Positive	M	video1	825	4	4
NCA4	Positive	M	video1	840	4	4
NCA4	Positive	M	video1	855	4	4
NCA4	Positive	M	video1	870	4	3
NCA4	Positive	M	video1	885	4	4
NCA4	Positive	M	video1	900	4	4
NCA4	Positive	M	video1	915	4	3
NCA4	Positive	M	video1	930	2	3
NCA4	Positive	M	video1	945	4	1
NCA4	Positive	M	video1	960	2	2
NCA4	Positive	M	video1	975	2	3
NCA4	Positive	M	video1	990	1	4
NCA4	Positive	M	video1	1005	2	2
NCA4	Positive	M	video1	1020	2	4
NCA4	Positive	M	video1	1035	1	3
NCA4	Positive	M	video1	1050	1	4
NCA4	Positive	M	video1	1065	4	2
NCA4	Positive	M	video1	1080	2	4
NCA4	Positive	M	video1	1095	2	4
NCA4	Positive	M	video1	1110	4	3
NCA4	Positive	M	video1	1125	4	3
NCA4	Positive	M	video1	1140	4	3
NCA4	Positive	M	video1	1155	4	1
NCA4	Positive	M	video1	1170	4	4
NCA4	Positive	M	video1	1185	4	4
NCA4	Positive	M	video1	1200	4	4
NCA4	Positive	M	video1	1215	4	4
NCA4	Positive	M	video1	1230	4	4
NCA4	Positive	M	video1	1245	4	4
NCA4	Positive	M	video1	1260	4	4
NCA4	Positive	M	video1	1275	4	4
NCA4	Positive	M	video1	1290	4	4
NCA4	Positive	M	video1	1305	4	4
NCA4	Positive	M	video1	1320	4	4
NCA4	Positive	M	video1	1335	1	1
NCA4	Positive	M	video1	1350	4	4
NCA4	Positive	M	video1	1365	4	4
NCA4	Positive	M	video1	1380	4	4
NCA4	Positive	M	video1	1395	4	4
NCA4	Positive	M	video1	1410	4	3
NCA4	Positive	M	video1	1425	4	4
NCA4	Positive	M	video1	1440	2	2
NCA4	Positive	M	video1	1455	2	3
NCA4	Positive	M	video1	1470	2	4
NCA4	Positive	M	video1	1485	2	2
NCA4	Positive	M	video1	1500	1	1
NCA4	Positive	M	video1	1515	1	3
NCA4	Positive	M	video1	1530	1	1
NCA4	Positive	M	video1	1545	1	1
NCA4	Positive	M	video1	1560	1	1
NCA4	Positive	M	video1	1575	2	2
NCA4	Positive	M	video1	1590	2	3
NCA4	Positive	M	video1	1605	2	2
NCA4	Positive	M	video1	1620	2	2
NCA4	Positive	M	video1	1635	2	2
NCA4	Positive	M	video1	1650	2	2
NCA4	Positive	M	video1	1665	2	3
NCA4	Positive	M	video1	1680	2	2
NCA4	Positive	M	video1	1695	2	2
NCA4	Positive	M	video1	1710	2	2
NCA4	Positive	M	video1	1725	2	2
NCA4	Positive	M	video1	1740	2	2
NCA4	Positive	M	video1	1755	1	1
NCA4	Positive	M	video1	1770	1	1
NCA4	Positive	M	video1	1785	2	2
NCA4	Positive	M	video1	1800	2	2
NCA4	Positive	M	video1	1815	2	2
NCA4	Positive	M	video1	1830	2	2
NCA4	Positive	M	video1	1845	1	1
NCA4	Positive	M	video2	300	3	2
NCA4	Positive	M	video2	315	3	3
NCA4	Positive	M	video2	330	1	1
NCA4	Positive	M	video2	345	1	3
NCA4	Positive	M	video2	360	2	2
NCA4	Positive	M	video2	375	2	2
NCA4	Positive	M	video2	390	1	3
NCA4	Positive	M	video2	405	1	2
NCA4	Positive	M	video2	420	1	3
NCA4	Positive	M	video2	435	1	3
NCA4	Positive	M	video2	450	1	2
NCA4	Positive	M	video2	465	1	2
NCA4	Positive	M	video2	480	1	2
NCA4	Positive	M	video2	495	2	4
NCA4	Positive	M	video2	510	2	2
NCA4	Positive	M	video2	525	1	1
NCA4	Positive	M	video2	540	1	1
NCA4	Positive	M	video2	555	1	3
NCA4	Positive	M	video2	570	2	2
NCA4	Positive	M	video2	585	2	2
NCA4	Positive	M	video2	600	4	3
NCA4	Positive	M	video2	615	4	1
NCA4	Positive	M	video2	630	4	3
NCA4	Positive	M	video2	645	4	3
NCA4	Positive	M	video2	660	4	3
NCA4	Positive	M	video2	675	4	4
NCA4	Positive	M	video2	690	4	3
NCA4	Positive	M	video2	705	2	4
NCA4	Positive	M	video2	720	1	4
NCA4	Positive	M	video2	735	1	3
NCA4	Positive	M	video2	750	2	4
NCA4	Positive	M	video2	765	2	4
NCA4	Positive	M	video2	780	1	3
NCA4	Positive	M	video2	795	1	3
NCA4	Positive	M	video2	810	2	3
NCA4	Positive	M	video2	825	4	1
NCA4	Positive	M	video2	840	1	3
NCA4	Positive	M	video2	855	1	3
NCA4	Positive	M	video2	870	1	3
NCA4	Positive	M	video2	885	1	1
NCA4	Positive	M	video2	900	1	3
NCA4	Positive	M	video2	915	2	2
NCA4	Positive	M	video2	930	2	2
NCA4	Positive	M	video2	945	2	4
NCA4	Positive	M	video2	960	2	4
NCA4	Positive	M	video2	975	2	4
NCA4	Positive	M	video2	990	2	4
NCA4	Positive	M	video2	1005	2	4
NCA4	Positive	M	video2	1020	2	4
NCA4	Positive	M	video2	1035	2	2
NCA4	Positive	M	video2	1050	1	3
NCA4	Positive	M	video2	1065	1	3
NCA4	Positive	M	video2	1080	1	1
NCA4	Positive	M	video2	1095	1	1
NCA4	Positive	M	video2	1110	2	4
NCA4	Positive	M	video2	1125	1	4
NCA4	Positive	M	video2	1140	1	4
NCA4	Positive	M	video2	1155	1	4
NCA4	Positive	M	video2	1170	2	3
NCA4	Positive	M	video2	1185	1	1
NCA4	Positive	M	video2	1200	1	1
NCA4	Positive	M	video2	1215	2	3
NCA4	Positive	M	video2	1230	2	2
NCA4	Positive	M	video2	1245	2	2
NCA4	Positive	M	video2	1260	2	2
NCA4	Positive	M	video2	1275	2	2
NCA4	Positive	M	video2	1290	2	2
NCA4	Positive	M	video2	1305	4	2
NCA4	Positive	M	video2	1320	2	2
NCA4	Positive	M	video2	1335	4	3
NCA4	Positive	M	video2	1350	4	3
NCA4	Positive	M	video2	1365	4	3
NCA4	Positive	M	video2	1380	4	2
NCA4	Positive	M	video2	1395	4	3
NCA4	Positive	M	video2	1410	2	4
NCA4	Positive	M	video2	1425	1	3
NCA4	Positive	M	video2	1440	1	1
NCA4	Positive	M	video2	1455	1	1
NCA4	Positive	M	video2	1470	1	3
NCA4	Positive	M	video2	1485	1	2
NCA4	Positive	M	video2	1500	2	2
NCA4	Positive	M	video2	1515	2	2
NCA4	Positive	M	video2	1530	2	4
NCA4	Positive	M	video2	1545	4	4
NCA4	Positive	M	video2	1560	4	4
NCA4	Positive	M	video2	1575	4	4
NCA4	Positive	M	video2	1590	4	2
NCA4	Positive	M	video2	1605	2	4
NCA4	Positive	M	video2	1620	2	2
NCA4	Positive	M	video2	1635	4	2
NCA4	Positive	M	video2	1650	2	4
NCA4	Positive	M	video2	1665	4	3
NCA4	Positive	M	video2	1680	4	3
NCA4	Positive	M	video2	1695	4	3
NCA4	Positive	M	video2	1710	4	3
NCA4	Positive	M	video2	1725	4	2
NCA4	Positive	M	video2	1740	4	2
NCA4	Positive	M	video2	1755	4	2
NCA4	Positive	M	video2	1770	4	2
NCA4	Positive	M	video3	300	1	2
NCA4	Positive	M	video3	315	1	2
NCA4	Positive	M	video3	330	1	2
NCA4	Positive	M	video3	345	2	2
NCA4	Positive	M	video3	360	2	2
[truncated: 9,087 more rows]
